# Supplementary material for: Universal School Meals in the US: What Can We Learn from the Community Eligibility Provision?
Source: Nutrients. 2021 Jul 30;13(8):2634. doi: 10.3390/nu13082634 (PMC8398513; doi:10.3390/nu13082634)
Supplement: Supplementary file 1 [file nutrients-13-02634-s001.zip]

Archive with 1 entries (1 files):
- nutrients-1304134-supplementary.pdf
